# Supplementary material for: The Insulin Receptor Is Required for the Development of the Drosophila Peripheral Nervous System
Source: PLoS One. 2013 Sep 12;8(9):e71857. doi: 10.1371/journal.pone.0071857 (PMC3772016; doi:10.1371/journal.pone.0071857)
Supplement: Supporting Information S1 — Details of Figure 3 . The number of the four kinds of macrochaetes (expressed as percentage) are detailed. The numbers go from zero to five and more. Figure 3 represents the average of the numbers for the four kinds of macrochaetes. The following code was used to compare the strains: one sign for 0.05<p<0.01, two signs for 0.01<p<0.001 and three signs for p<0.001. (XLS) [file pone.0071857.s001.xls]

## Sheet: Feuil1
	Table A. Correct canonical InR pathway activity is required for proper PNS development.
	position of bristles	number of bristles	sca > GFP	sca > InRDN	sca > InR	sca > PTEN RNAi	sca > dAkt 1	sca > FOXO (A,B)	sca > hFOXO3a-TM	sca > InR ; FOXO21/+	sca/+ ; FOXO21/+	InREx15/Ex15;FOXO21/21	sca > FOXO RNAi	sca > GFP	sca > InR RNAi	sca > FOXO RNAi
			♀ (25°C)											♂ (25°C)
		n < 1	0	76.67	0	0	0	41.38	73.91	0	0	42.8571	3.33	0	0	3.85
	aDC	n = 1	100	20	0	95.56	94.17	58.62	23.91	0	100	77.2727	60	100	100	19.23
		n = 2	0	3.33	0	4.44	5.83	0	2.18	6.67	0	15.9091	33.34	0	0	38.46
		n = 3	0	0	16.67	0	0	0	0	0	0	0	3.33	0	0	11.54
		n = 4	0	0	16.67	0	0	0	0	3.33	0	0	0	0	0	23.07
		n ≥ 5	0	0	66.66	0	0	0	0	90	0	0	0	0	0	3.85
		p-value	*** 000 l ¨¨¨ ÄÄÄ ©©©	***	000 <<		l	¨¨¨	ÄÄÄ	<<		©©©		lll		lll
		n < 1	0	56.67	0	0	0	27.59	54.35	0	0	9	0	0	3.33	0
	pDC	n = 1	100	43.33	3.33	100	100	72.41	45.65	0	100	91	40	100	96.67	3.85
		n = 2	0	0	3.33	0	0	0	0	6.67	0	0	26.67	0	0	30.77
		n = 3	0	0	16.67	0	0	0	0	0	0	0	26.67	0	0	11.54
		n = 4	0	0	10	0	0	0	0	0	0	0	6.66	0	0	15.38
		n ≥ 5	0	0	66.67	0	0	0	0	93.33	0	0	0	0	0	38.46
		p-value	*** 000 ¨¨¨ ÄÄÄ ©	***	000 <<			¨¨¨	ÄÄÄ	<<		©		lll		lll
		n < 1	1.25	30	0	0	0	22.41	30.43	0	0	0	0	0	43.33	0
	aSC	n = 1	87.5	56.67	0	53.33	61.67	77.59	54.35	0	65	100	30	95	53.34	3.85
		n = 2	11.25	13.33	13.34	46.67	38.33	0	15.22	0	35	0	66.67	5	3.33	84.61
		n = 3	0	0	0.2	0	0	0	0	3.33	0	0	3.33	0	0	11.54
		n = 4	0	0	23.33	0	0	0	0	0	0	0	0	0	0	0
		n ≥ 5	0	0	43.33	0	0	0	0	96.67	0	0	0	0	0	0
		p-value	*** 000 ÑÑÑ lll ¨¨¨ ÄÄÄ aa xxx	***	000 <<<	ÑÑÑ	lll	¨¨¨	ÄÄÄ	<<<	aa		xxx	ĦĦĦ lll	ĦĦĦ	lll
		n < 1	0	83.33	0	1.11	0	20.69	82.61	0	0	9	0	0	46.67	0
	pSC	n = 1	100	16.67	0	98.89	100	79.31	17.39	3.33	100	91	60	100	50	11.54
		n = 2	0	0	20	0	0	0	0	10	0	0	30	0	3.33	61.54
		n = 3	0	0	36.67	0	0	0	0	6.67	0	0	10	0	0	23.07
		n = 4	0	0	23.33	0	0	0	0	13.33	0	0	0	0	0	3.85
		n ≥ 5	0	0	20	0	0	0	0	66.67	0	0	0	0	0	0
		p-value	*** 000 ¨¨¨ ÄÄÄ ©	***	000 <<			¨¨¨	ÄÄÄ	<<		©		ĦĦĦ lll	ĦĦĦ	lll
	heminota counted		80	30	30	90	120	58	46	30	40	44	30	80	30	26
	Table B. Genetic interactions between EGFR/Ras and InR pathways during bristles development.
	position of bristles	number of bristles	sca > GFP, EGFR RNAi	sca > InR, EGFR RNAi	sca > InR	sca > hFOXO3a-TM; EGFR RNAi	sca>FOXO RNAi; EGFR RNAi	sca > GFP,EGFR	sca > InR,EGFR	sca > InR	sca > hFOXO3a-TM; EGFR	C253 > GFP	C253 > InR	C253 > RasV12	C253 > InR,RasV12	C253 > RasV12	C253 > RasV12 ; InRex15/+	sca > GFP ; Ras1c40b/+	sca > InR ; Ras1c40b/+	sca > InR
			♀ (21°C)					♀ (25°C)				♀ (21°C)				♂ (21°C)		♂ (25°C)
		n < 1	0	0	0	0	0	0	0	0	0	0	6.67	0	0	0	0	0	0	0
	aDC	n = 1	96.97	2.56	16.67	100	100	6.67	0	0	88.5714	90	26.67	70	0	73.33	100	100	5.56	13.33
		n = 2	3.33	7.69	26.67	0	0	43.33	0	0	14.2857	10	36.67	26.67	20	26.67	0	0	5.56	13.33
		n = 3	0	24.37	33.33	0	0	36.67	0	16.67	0	0	23.32	3.33	13.34	0	0	0	27.77	26.67
		n = 4	0	26.92	13.33	0	0	13.33	0	16.67	0	0	6.67	0	33.33	0	0	0	38.89	30
		n ≥ 5	0	38.46	10	0	0	0	100	66.66	0	0	0	0	33.33	0	0	0	22.22	16.67
		p-value	¨¨¨ ooo	¨¨¨ l l l	l l l	ooo	ooo	ÑÑÑ ^^^	ÑÑÑ ***	***	^^^		ÄÄ xxx	ÄÄ ···	··· xxx			²²² ÚÚÚ	²²²	ÚÚÚ
		n < 1	0	0	0	0	0	3.33	0	0	2.85714	0	3.33	0	0	0	0	0	0	0
	pDC	n = 1	100	0	23.33	100	100	46.67	0	3.33	34.2857	100	40	90	0	86.67	100	100	5.56	0
		n = 2	0	2.56	40	0	0	30	0	3.33	65.7143	0	53.33	10	13.33	13.33	0	0	27.78	36.67
		n = 3	0	15.39	20	0	0	16.67	0	16.67	0	0	3.33	0	16.67	0	0	0	27.77	23.33
		n = 4	0	11.54	10	0	0	3.33	3.33	10	0	0	0	0	23.33	0	0	0	33.33	13.33
		n ≥ 5	0	70.51	6.67	0	0	0	96.67	66.67	0	0	0	0	46.67	0	0	0	5.56	26.67
		p-value	¨¨¨	¨¨¨ l l l	l l l			ÑÑÑ ^^^	ÑÑÑ **	**	^^^		ÄÄÄ xxx	ÄÄÄ ···	··· xxx			²²² ÚÚÚ	²²²	ÚÚÚ
		n < 1	0	0	0	0	0	0	0	0	0	0	0	0	0	0	0	2.5	0	0
	aSC	n = 1	95	0	6.67	90.625	56.8182	13.33	0	0	97.1429	100	13.33	30	0	76.67	93.75	95	16.67	30
		n = 2	5	1.28	26.67	9.375	43.1818	56.67	6.67	13.34	5.71429	0	23.33	50	3.33	20	6.25	2.5	33.33	46.67
		n = 3	0	5.13	36.67	0	0	16.67	13.33	20	0	0	26.67	20	3.33	3.33	0	0	33.33	16.67
		n = 4	0	19.23	26.67	0	0	13.33	13.33	23.33	0	0	20	0	10	0	0	0	11.11	3.33
		n ≥ 5	0	74.36	3.32	0	0	0	66.67	43.33	0	0	16.67	0	83.34	0	0	0	5.56	3.33
		p-value	¨¨¨ ooo	¨¨¨ l l l	l l l		ooo	ÑÑÑ ^^^	ÑÑÑ		^^^	ooo	ÄÄ xxx	ooo ÄÄ ···	··· xxx			²²² ÚÚÚ	²²²	ÚÚÚ
		n < 1	0	0	0	0	0	0	0	0	0	0	0	0	0	0	0	0	0	3.33
	pSC	n = 1	100	1.28	60	96.875	100	90	10	0	65.7143	100	26.67	0	0	16.67	87.5	100	22.23	46.67
		n = 2	0	2.56	30	3	0	10	26.67	20	5	0	40	93.33	6.67	66.66	12.5	0	44.44	20
		n = 3	0	3.85	10	0	0	0	6.67	36.67	11.25	0	13.33	6.67	23.33	16.67	0	0	22.22	30
		n = 4	0	8.97	0	0	0	0	23.33	23.33	0	0	16.67	0	3.33	0	0	0	11.11	0
		n ≥ 5	0	83.34	0	0	0	0	33.33	20	0	0	3.33	0	66.67	0	0	0	0	0
		p-value	¨¨¨	¨¨¨ l l l	l l l			ÑÑÑ ^^^	ÑÑÑ *	*	^^^	ooo	ÄÄÄ xxx	ooo ÄÄÄ ···	··· xxx	lll	lll	²²² ÚÚÚ	²²²	ÚÚÚ
	heminota counted		120	78	30	96	106	30	30	30	35	40	30	30	30	30	16	40	18	30
	Table C. The InR pathway interacts with the proneural sc gene for correct bristles development.
	position of bristles	number of bristles	Sc10-1/+	Sc10-1/+ ; sca > InR	Sc1/Y	Sc1/Y ; sca > InR	Sc1/Y ; InRex15/+
			♀ (25°C)		♂ (21°C)
		n < 1	0	0	0	0	0
	aDC	n = 1	100	10	100	76,92	100
		n = 2	0	30	0	19,23	0
		n = 3	0	30	0	3,85	0
		n = 4	0	13,33	0	0	0
		n ≥ 5	0	16,67	0	0	0
		p-value	***	***	l l	l l
		n < 1	0	0	0	3,85	0
	pDC	n = 1	100	3,33	100	38,46	100
		n = 2	0	20	0	46,15	0
		n = 3	0	26,67	0	11,54	0
		n = 4	0	6,67	0	0	0
		n ≥ 5	0	43,33	0	0	0
		p-value	***	***	l l l	l l l
		n < 1	0	0	72,5	38,46	38,46
	aSC	n = 1	100	56,67	27,5	57,69	61,54
		n = 2	0	23,33	0	3,85	0
		n = 3	0	10	0	0	0
		n = 4	0	10	0	0	0
		n ≥ 5	0	0	0	0	0
		p-value	***	***	l ÑÑ	l	ÑÑ
		n < 1	0	0	97,5	53,85	80,77
	pSC	n = 1	100	60	2,5	46,15	19,23
		n = 2	0	30	0	0	0
		n = 3	0	6,67	0	0	0
		n = 4	0	0	0	0	0
		n ≥ 5	0	3,33	0	0	0
		p-value	***	***	l l l Ñ	l l l	Ñ
	heminota counted		40	30	40	26	26
	Table D. InR and Notch pathways act jointly during bristles development.
	position of bristles	number of bristles	N55e11/+	N55e11/+ ; sca > InR	N55e11/+ ; sca > InR RNAi	N55e11/+ ; sca > FOXO RNAi	N55e11/+ ; FOXO25/+	N55e11/+ ; sca > GFP,hFOXO3a-TM	N+/+ ; sca > GFP, hFOXO3a-TM
			♀ (21°C)
		n < 1	0	0	0	0	0	0	7.14
	aDC	n = 1	88.33	0	100	74.29	97.5	40	85.72
		n = 2	11.67	0	0	25.71	2.5	60	7.14
		n = 3	0	10	0	0	0	0	0
		n = 4	0	23.33	0	0	0	0	0
		n ≥ 5	0	66.67	0	0	0	0	0
		p-value	««« S ²²²	«««		S		²²² ÚÚÚ	ÚÚÚ
		n < 1	0	0	0	0	0	0	16.67
	pDC	n = 1	100	0	100	100	100	100	80.95
		n = 2	0	0	0	0	0	0	2.38
		n = 3	0	6.67	0	0	0	0	0
		n = 4	0	16.67	0	0	0	0	0
		n ≥ 5	0	76.66	0	0	0	0	0
		p-value	«««	«««				Ú	Ú
		n < 1	0	0	0	0	0	0	11.91
	aSC	n = 1	83.33	0	10	4.29	47.5	0	78.57
		n = 2	16.67	0	90	95.71	52.5	100	9.52
		n = 3	0	0	0	0	0	0	0
		n = 4	0	10	0	0	0	0	0
		n ≥ 5	0	90	0	0	0	0	0
		p-value	««« lll SSS nnn ²²²	«««	lll	SSS	nnn	²²² ÚÚÚ	ÚÚÚ
		n < 1	0	0	0	0	0	0	33.33
	pSC	n = 1	100	0	100	98.57	100	100	66.67
		n = 2	0	0	0	1.43	0	0	0
		n = 3	0	0	0	0	0	0	0
		n = 4	0	0	0	0	0	0	0
		n ≥ 5	0	100	0	0	0	0	0
		p-value	«««	«««				ÚÚÚ	ÚÚÚ
	heminota counted		60	30	30	70	40	30	42
	Table E. Genetic interactions between raptor, rheb and InR pathways during bristles development.
	position of bristles	number of bristles	sca>GFP	sca>InR	sca> raptor RNAi	sca>InR; raptor RNAi	sca> rheb RNAi	sca>InR; rheb RNAi
			♀ (21°C)
		n < 1	0	0	0	9.52381	0	0
	aDC	n=1	100	16.67	100	14.2857	100	13.3333
		n=2	0	26.67	0	33.3333	0	43.3333
		n=3	0	33.33	0	21.4286	0	30
		n=4	0	13.33	0	9.52381	0	13.3333
		n>5	0	10	0	11.9048	0	0
		p-value	###	###
	pDC	n<1	0	0	0	0	0	0
		n=1	100	23.33	100	11.9048	100	23.3333
		n=2	0	40	0	4.7619	0	36.6667
		n=3	0	20	0	21.4286	0	33.3333
		n=4	0	10	0	21.4286	0	6.66667
		n>5	0	6.67	0	40.4762	0	0
		p-value	###	### rrr		rrr
	aSC	n<1	1.25	0	0	4.7619	0	0
		n=1	87.5	6.67	63.3333	14.2857	86.6667	50
		n=2	11.25	26.67	33.3333	14.2857	13.3333	36.6667
		n=3	0	36.67	0	19.0476	0	2.5
		n=4	0	26.67	0	9.52381	0	0
		n>5	0	3.32	0	38.0952	0	0
		p-value	###	### rr SSS		rr		SSS
	pSC	n<1	0	0	0		0	0
		n=1	100	60	100	9.52381	100	13.3333
		n=2	0	30	0	4.7619	0	15
		n=3	0	10	0	21.4286	0	5
		n=4	0	0	0	21.4286	0	2.5
		n>5	0	0	0	42.8571	0	10
		p-value	###	### S r		r		S
	heminota counted		80	30	42	42	30	30
